# Supplementary material for: Prognostic significance of the CRP–albumin–lymphocyte (CALLY) index in esophageal cancer: systematic review and meta-analysis
Source: PeerJ. 2026 May 22;14:e21277. doi: 10.7717/peerj.21277 (PMC13200621; doi:10.7717/peerj.21277)
Supplement: Supplemental Information 10 [file peerj-14-21277-s010.xlsx]

## Sheet: Sheet1
OS	High CALLY group		Low CALLY group				Sex (Male/Female)	High CALLY group		Low CALLY group
	Events	Total	Events	Total	cutoff			Events	Total	Events	Total	cutoff
Ma (2024)	23	102	5	44	2.4		Feng (2024)	113	171	100	147	1.7
Feng (2024)	106	171	34	147	1.7		Meng (2025)	232	296	224	257	2.55
Meng (2025) training cohort	61	296	38	257	2.55		Jia (2025)	124	147	338	371	2.51
Meng(2025) validation cohort	29	56	7	48	2.55		Aoyama (2024)	73	88	82	92	5
Jia (2025)	56	146	86	372	2.51		Xu (2025)	96	140	48	69
Aoyama (2024)	61	92	37	88	5		Fan (2025)	117	166	34	49
							Differentiation (Well/Not well)	High CALLY group		Low CALLY group
DFS/RFS	High CALLY group		Low CALLY group					Events	Total	Events	Total	cutoff
	Events	Total	Events	Total	cutoff		Feng (2024)	30	171	21	147	1.7
Ma (2024)	15	81	6	56	4.56		Meng (2025)	94	296	69	257	2.55
Meng (2025) training cohort	61	296	35	257	2.55
Meng(2025) validation cohort	29	56	5	48	2.55		Neoadjuvant therapy (Yes/No)	High CALLY group		Low CALLY group
Aoyama (2024)	47	92	24	88	5			Events	Total	Events	Total	cutoff
							Meng (2025)	33	296	23	257	2.55
							Aoyama (2024)	51	92	37	88	5
The univariate and multivariate meta-analyses of overall survival (OS)
univariate analysis	Low	High	HR	95% CI	P value		T status (T1/Not T1)	High CALLY group		Low CALLY group
Ma (2024)	44	102	3.17	1.73-5.87	0.0002			Events	Total	Events	Total	cutoff
Feng (2024)	147	171	0.322	0.237-0.439	<0.001		Meng (2025)	69	296	32	257	2.55
Jia (2025)	371	147	0.960	0.929-0.992	0.015			11	56	7	48
Feng (2024)	147	171	3.11	2.28-4.22			Aoyama (2024)	46	92	33	88	5
Jia (2025)	371	147	1.042	1.008-1.076			Xu (2025)	61	140	24	69
Aoyama (2024)	88	92	2.413	1.483-3.926	<0.001		Fan (2025)	50	166	11	49
multivariate analysis	Low	High	HR	95% CI	P value		Lymph node metastasis(P /N)	High CALLY group		Low CALLY group
Ma (2024)	44	102	3.86	2.03-7.34	<0.0001			Events	Total	Events	Total	cutoff
Feng (2024)	147	171	0.368	0.268-0.506	<0.001		Meng (2025)	113	296	109	257	2.55
Meng (2025)	257	296	0.56	0.44-0.72				28	56	26	48
Meng (2025)	48	56	0.41	0.24-0.71			Aoyama (2024)	57	92	65	88	5
Jia (2025)	371	147	0.967	0.937-0.997	0.031		Xu (2025)	43	140	17	69
Feng (2024)	147	171	2.717	1.976-3.731			Fan (2025)	49	166	16	49
Meng (2025)	257	296	1.79	1.39-2.27
Meng (2025)	48	56	2.44	1.41-4.17
Jia (2025)	371	147	1.034	1.003-1.067			Vessel invasion (P /N)	High CALLY group		Low CALLY group
Aoyama (2024)	88	92	2.31	1.416-3.767	<0.001			Events	Total	Events	Total	cutoff
							Feng (2024)	22	171	32	147	1.7
The univariate and multivariate meta-analyses of recurrence-free survival (RFS)							Meng (2025)	92	296	93	257	2.55
univariate analysis	Low	High	HR	95% CI	P value		Xu (2025)	48	140	27	69
Ma (2024)	56	81	2.66	1.47-4.91	0.001		Fan (2025)	53	166	20	49
Aoyama (2024)	88	92	2.166	1.436-3.265	<0.001
							TNM stage (I/Not I)	High CALLY group		Low CALLY group
								Events	Total	Events	Total	cutoff
multivariate analysis	Low	High	HR	95% CI	P value		Feng (2024)	71	171	39	147	1.7
Ma (2024)	56	81	2.35	1.28-4.31	0.006		Jia (2025)	17	147	23	371	2.51
Meng (2025)	257	296	0.52	0.41-0.65			Xu (2025)	34	140	16	69
Meng (2025)	48	56	0.42	0.24-0.71			Fan (2025)	94	166	24	49
Meng (2025)	257	296	1.92	1.54-2.44
Meng (2025)	48	56	2.38	1.41-4.17
Aoyama (2024)	88	92	2.093	1.384-3.165	<0.001		Postoperative complication (Yes/No)	High CALLY group		Low CALLY group
								Events	Total	Events	Total	cutoff
							Jia (2025)	29	147	10	371	2.51
							Aoyama (2024)	64	92	63	88	5
							Histological type (SCC/Others)	High CALLY group		Low CALLY group
								Events	Total	Events	Total	cutoff
							Meng (2025)	245	296	212	257	2.55
							Distant metastasis (Yes/No)	High CALLY group		Low CALLY group
								Events	Total	Events	Total	cutoff
							Meng (2025)	2	296	4	257	2.55
								15	56	13	48
